# Supplementary material for: Understanding the Lived Experience and Bereavement of Caregivers of People with Alzheimer’s Disease: A Mixed-Methods Study Protocol
Source: Healthcare (Basel). 2026 Mar 31;14(7):899. doi: 10.3390/healthcare14070899 (PMC13072805; doi:10.3390/healthcare14070899)
Supplement: Supplementary file 1 [file healthcare-14-00899-s001.zip]

Archive with 1 entries (1 files):
- healthcare-4168500-supplementary.pdf
